# Supplementary material for: Endoscopic Submucosal Dissection of Superficial Colorectal Neoplasms at “Challenging Sites” Using a Double-Balloon Endoluminal Interventional Platform: A Single-Center Study
Source: Diagnostics (Basel). 2023 Oct 9;13(19):3154. doi: 10.3390/diagnostics13193154 (PMC10572117; doi:10.3390/diagnostics13193154)
Supplement: Supplementary file 1 [file diagnostics-13-03154-s001.zip]

Archive with 1 entries (1 files):
- diagnostics-2625373-supplementary.mp4
